# Supplementary material for: Tracking Temporal Hazard in the Human Electroencephalogram Using a Forward Encoding Model
Source: eNeuro. 2018 May 8;5(2):ENEURO.0017-18.2018. doi: 10.1523/ENEURO.0017-18.2018 (PMC5938715; doi:10.1523/ENEURO.0017-18.2018)
Supplement: Extended Data 1 — The Matlab and R analysis code used for the analyses of the EEG and behavioral data are available at he Open Science Framework (https://osf.io/qbhma/). The zip-archive ExtendedData1 contains the R scripts for the analysis of response times, Matlab scripts for the encoding models computed on the task- and resting-state data, and the Matlab scripts used for the source localization. Download Extended Data 1, ZIP file. [file sup_enu-eN-NWR-0017-18-s01.zip]

Archive with 38 entries (29 files):
- Code/
- Code/Matlab/
- Code/Matlab/EEGII_mTRF01_forward_HazardFunctions_predict.m
- __MACOSX/
- __MACOSX/Code/
- __MACOSX/Code/Matlab/
- __MACOSX/Code/Matlab/._EEGII_mTRF01_forward_HazardFunctions_predict.m
- Code/Matlab/EEGII_mTRF03_forward_RestData_predict.m
- __MACOSX/Code/Matlab/._EEGII_mTRF03_forward_RestData_predict.m
- Code/Matlab/EEGII_mTRF04b_STATS_CorrInd_ftcluster.m
- __MACOSX/Code/Matlab/._EEGII_mTRF04b_STATS_CorrInd_ftcluster.m
- Code/Matlab/plot_CI_CORR.m
- __MACOSX/Code/Matlab/._plot_CI_CORR.m
- Code/Matlab/EEGII_mTRF04a_STATS_TRF_2HF.m
- __MACOSX/Code/Matlab/._EEGII_mTRF04a_STATS_TRF_2HF.m
- Code/Matlab/EEGII_mTRF02_forward_TONE.m
- __MACOSX/Code/Matlab/._EEGII_mTRF02_forward_TONE.m
- Code/Matlab/EEGII_HF4Reg_longINT.mat
- Code/Matlab/Sources/
- Code/Matlab/Sources/EEGII_mTRF05c_SourceLoc_plot.m
- __MACOSX/Code/Matlab/Sources/
- __MACOSX/Code/Matlab/Sources/._EEGII_mTRF05c_SourceLoc_plot.m
- Code/Matlab/Sources/EEGII_mTRF05a_SOURCE_loadplot.m
- __MACOSX/Code/Matlab/Sources/._EEGII_mTRF05a_SOURCE_loadplot.m
- Code/Matlab/Sources/EEGII_mTRF05b_SOURCE_extractDat.m
- __MACOSX/Code/Matlab/Sources/._EEGII_mTRF05b_SOURCE_extractDat.m
- Code/Matlab/Sources/EEGII_SourceLoc.m
- __MACOSX/Code/Matlab/Sources/._EEGII_SourceLoc.m
- Code/Matlab/Sources/EEGII_mTRF06_Tones_SOURCE.m
- __MACOSX/Code/Matlab/Sources/._EEGII_mTRF06_Tones_SOURCE.m
- Code/Matlab/Sources/EEGII_mTRF05_HazardFunctions_SOURCE.m
- __MACOSX/Code/Matlab/Sources/._EEGII_mTRF05_HazardFunctions_SOURCE.m
- Code/R/
- Code/R/01_ResponseTime_Analysis.R
- __MACOSX/Code/R/
- __MACOSX/Code/R/._01_ResponseTime_Analysis.R
- Code/R/02_ResponseTimes_HazardFunctions.R
- __MACOSX/Code/R/._02_ResponseTimes_HazardFunctions.R
