# Supplementary material for: Tracking Temporal Hazard in the Human Electroencephalogram Using a Forward Encoding Model
Source: eNeuro. 2018 May 8;5(2):ENEURO.0017-18.2018. doi: 10.1523/ENEURO.0017-18.2018 (PMC5938715; doi:10.1523/ENEURO.0017-18.2018)
Supplement: Extended Data 1 — The Matlab and R analysis code used for the analyses of the EEG and behavioral data are available at he Open Science Framework (https://osf.io/qbhma/). The zip-archive ExtendedData1 contains the R scripts for the analysis of response times, Matlab scripts for the encoding models computed on the task- and resting-state data, and the Matlab scripts used for the source localization. Download Extended Data 1, ZIP file. [file sup_enu-eN-NWR-0017-18-s01.zip › Code/Matlab/plot_CI_CORR.m]

%% add boxplot per condition

thischan = 'Fz';
plotchan = find(strcmp(DATA.label,thischan));

figure();
for i_sb = 1:24
    for i_datacond = 1:3
        for i_modcond = 1:3
        mean_corr(i_sb,i_datacond,i_modcond) = squeeze(mean(CORR_MAT{i_sb,i_datacond,i_modcond}(:,plotchan),1));
        end
    end
end

for i_datacond = 1:3
    subplot(1,3,i_datacond);hold on;
%      boxplot(squeeze(mean_corr(:,i_datacond,:)),'plotstyle','compact',...
%          'symbol','k.','positions',[1 2 3],'colors',cond_colors,...
%         'medianstyle','line');
%     
    
    ylim([-.05  .2])
    
    grid on;
    title(['data cond: ' num2str(i_datacond)])
    
    for i_testcond = 1:3
    % compute CI
    tmp = squeeze(mean_corr(:,i_datacond,i_testcond));
    [H,P,CI] = ttest(tmp);
    % span of CI:
    corr_CI(i_datacond,i_testcond) = abs(CI(2))-abs(CI(1));
     errorbar(i_testcond,mean(squeeze(mean_corr(:,i_datacond,i_testcond))),corr_CI(i_datacond,i_testcond),...
        'LineWidth',2,'color',[.5 .5 .5]);
     plot(i_testcond,mean(squeeze(mean_corr(:,i_datacond,i_testcond))),'Marker','*','color',cond_colors(i_testcond,:));
    
    end
    hline(0,'k');
end
% make median lines black and big
set(findobj(gcf,'Tag','Median'),'LineWidth',2);

% make outlier dots gray and big
set(findobj(gcf,'Tag','Outliers'),'MarkerEdgeColor',[0.4 0.4 0.4],'MarkerSize',5);

print('-dpdf',[PicDir filesep 'EEGII_REST_TRF_Corr_BOX_CI' thischan '.pdf'], '-painters')% PicDir filesep
